# Supplementary material for: Pharmacokinetics of Psilocybin: A Systematic Review
Source: Pharmaceutics. 2025 Mar 25;17(4):411. doi: 10.3390/pharmaceutics17040411 (PMC12030428; doi:10.3390/pharmaceutics17040411)
Supplement: Supplementary file 1 [file pharmaceutics-17-00411-s001.zip]

Archive with 1 entries (1 files):
- pharmaceutics-3522658-supplementary.pdf
